# Supplementary material for: Machine Learning and Deep Learning Methods for Fast and Accurate Assessment of Transthoracic Echocardiogram Image Quality
Source: Life (Basel). 2024 Jun 13;14(6):761. doi: 10.3390/life14060761 (PMC11204556; doi:10.3390/life14060761)
Supplement: Supplementary file 1 [file life-14-00761-s001.zip]

Archive with 1 entries (1 files):
- life-3016028-supplementary.xlsx
