# Supplementary material for: Machine Learning and Deep Learning Methods for Fast and Accurate Assessment of Transthoracic Echocardiogram Image Quality
Source: Life (Basel). 2024 Jun 13;14(6):761. doi: 10.3390/life14060761 (PMC11204556; doi:10.3390/life14060761)
Supplement: Supplementary file 1 [file life-14-00761-s001.zip › life-3016028-supplementary.xlsx]

## Sheet: Sheet1
	RandomForestClassifier_accuracy_2ch_grid_01	RandomForestClassifier_sensitivity_2ch_grid_01	RandomForestClassifier_specificity_2ch_grid_01	RandomForestClassifier_auc_2ch_grid_01	RandomForestClassifier_TN_2ch_grid_01	RandomForestClassifier_FP_2ch_grid_01	RandomForestClassifier_FN_2ch_grid_01	RandomForestClassifier_TP_2ch_grid_01	AdaBoostClassifier_accuracy_2ch_grid_01	AdaBoostClassifier_sensitivity_2ch_grid_01	AdaBoostClassifier_specificity_2ch_grid_01	AdaBoostClassifier_auc_2ch_grid_01	AdaBoostClassifier_TN_2ch_grid_01	AdaBoostClassifier_FP_2ch_grid_01	AdaBoostClassifier_FN_2ch_grid_01	AdaBoostClassifier_TP_2ch_grid_01	SVC_accuracy_2ch_grid_01	SVC_sensitivity_2ch_grid_01	SVC_specificity_2ch_grid_01	SVC_auc_2ch_grid_01	SVC_TN_2ch_grid_01	SVC_FP_2ch_grid_01	SVC_FN_2ch_grid_01	SVC_TP_2ch_grid_01	DecisionTreeClassifier_accuracy_2ch_grid_01	DecisionTreeClassifier_sensitivity_2ch_grid_01	DecisionTreeClassifier_specificity_2ch_grid_01	DecisionTreeClassifier_auc_2ch_grid_01	DecisionTreeClassifier_TN_2ch_grid_01	DecisionTreeClassifier_FP_2ch_grid_01	DecisionTreeClassifier_FN_2ch_grid_01	DecisionTreeClassifier_TP_2ch_grid_01	KNeighborsClassifier_accuracy_2ch_grid_01	KNeighborsClassifier_sensitivity_2ch_grid_01	KNeighborsClassifier_specificity_2ch_grid_01	KNeighborsClassifier_auc_2ch_grid_01	KNeighborsClassifier_TN_2ch_grid_01	KNeighborsClassifier_FP_2ch_grid_01	KNeighborsClassifier_FN_2ch_grid_01	KNeighborsClassifier_TP_2ch_grid_01	XGBClassifier_accuracy_2ch_grid_01	XGBClassifier_sensitivity_2ch_grid_01	XGBClassifier_specificity_2ch_grid_01	XGBClassifier_auc_2ch_grid_01	XGBClassifier_TN_2ch_grid_01	XGBClassifier_FP_2ch_grid_01	XGBClassifier_FN_2ch_grid_01	XGBClassifier_TP_2ch_grid_01	Unnamed: 0_2ch_grid_03
0	0.59	0.431818	0.714286	0.619415	40	16	25	19	0.57	0.454545	0.660714	0.57461	37	19	24	20	0.59	0.318182	0.803571	0.616736	45	11	30	14	0.53	0.454545	0.589286	0.521914	33	23	24	20	0.52	0.386364	0.625	0.532266	35	21	27	17	0.57	0.5	0.625	0.617309	35	21	22	22	0
1	0.61	0.477273	0.714286	0.65583	40	16	23	21	0.64	0.477273	0.767857	0.625961	43	13	23	21	0.6	0.295455	0.839286	0.686639	47	9	31	13	0.61	0.568182	0.642857	0.605509	36	20	19	25	0.6	0.340909	0.803571	0.621728	45	11	29	15	0.63	0.5	0.732143	0.688246	41	15	22	22	1
2	0.66	0.55814	0.736842	0.642769	42	15	19	24	0.57	0.604651	0.54386	0.568401	31	26	17	26	0.58	0.348837	0.754386	0.65269	43	14	28	15	0.56	0.534884	0.578947	0.55691	33	24	20	23	0.54	0.465116	0.596491	0.539569	34	23	23	20	0.54	0.534884	0.54386	0.562485	31	26	20	23	2
3	0.66	0.488372	0.789474	0.660452	45	12	22	21	0.57	0.488372	0.631579	0.589443	36	21	22	21	0.65	0.395349	0.842105	0.722809	48	9	26	17	0.54	0.348837	0.684211	0.516522	39	18	28	15	0.6	0.55814	0.631579	0.622198	36	21	19	24	0.61	0.44186	0.736842	0.621447	42	15	24	19	3
4	0.58	0.488372	0.649123	0.65375	37	20	22	21	0.58	0.511628	0.631579	0.628758	36	21	21	22	0.66	0.534884	0.754386	0.70927	43	14	20	23	0.55	0.511628	0.578947	0.545284	33	24	21	22	0.57	0.534884	0.596491	0.598712	34	23	20	23	0.63	0.55814	0.684211	0.636129	39	18	19	24	4
count	5	5	5	5	5	5	5	5	5	5	5	5	5	5	5	5	5	5	5	5	5	5	5	5	5	5	5	5	5	5	5	5	5	5	5	5	5	5	5	5	5	5	5	5	5	5	5	5	count
mean	0.62	0.488795	0.720802	0.646443	40.8	15.8	22.2	21.2	0.586	0.507294	0.647118	0.597434	36.6	20	21.4	22	0.616	0.378541	0.798747	0.677629	45.2	11.4	27	16.4	0.558	0.483615	0.61485	0.549228	34.8	21.8	22.4	21	0.566	0.457082	0.650627	0.582895	36.8	19.8	23.6	19.8	0.596	0.506977	0.664411	0.625123	37.6	19	21.4	22	mean
std	0.0380789	0.0452442	0.0504874	0.0164451	2.94958	2.86356	2.16795	1.78885	0.0304959	0.0581784	0.0804798	0.0283845	4.27785	4.69042	2.70185	2.34521	0.0364692	0.0950716	0.0432504	0.0431672	2.28035	2.50998	4.3589	3.97492	0.0311448	0.0859867	0.0469756	0.0355592	2.68328	2.68328	3.64692	3.80789	0.0357771	0.0933107	0.0869956	0.0439984	4.65833	5.01996	4.3359	3.83406	0.0397492	0.0439713	0.0811045	0.0450103	4.5607	4.63681	1.94936	1.87083	std
min	0.58	0.431818	0.649123	0.619415	37	12	19	19	0.57	0.454545	0.54386	0.568401	31	13	17	20	0.58	0.295455	0.754386	0.616736	43	9	20	13	0.53	0.348837	0.578947	0.516522	33	18	19	15	0.52	0.340909	0.596491	0.532266	34	11	19	15	0.54	0.44186	0.54386	0.562485	31	15	19	19	min
25%	0.59	0.477273	0.714286	0.642769	40	15	22	21	0.57	0.477273	0.631579	0.57461	36	19	21	21	0.59	0.318182	0.754386	0.65269	43	9	26	14	0.54	0.454545	0.578947	0.521914	33	20	20	20	0.54	0.386364	0.596491	0.539569	34	21	20	17	0.57	0.5	0.625	0.617309	35	15	20	22	25%
50%	0.61	0.488372	0.714286	0.65375	40	16	22	21	0.57	0.488372	0.631579	0.589443	36	21	22	21	0.6	0.348837	0.803571	0.686639	45	11	28	15	0.55	0.511628	0.589286	0.545284	33	23	21	22	0.57	0.465116	0.625	0.598712	35	21	23	20	0.61	0.5	0.684211	0.621447	39	18	22	22	50%
75%	0.66	0.488372	0.736842	0.65583	42	16	23	21	0.58	0.511628	0.660714	0.625961	37	21	23	22	0.65	0.395349	0.839286	0.70927	47	14	30	17	0.56	0.534884	0.642857	0.55691	36	24	24	23	0.6	0.534884	0.631579	0.621728	36	23	27	23	0.63	0.534884	0.732143	0.636129	41	21	22	23	75%
max	0.66	0.55814	0.789474	0.660452	45	20	25	24	0.64	0.604651	0.767857	0.628758	43	26	24	26	0.66	0.534884	0.842105	0.722809	48	14	31	23	0.61	0.568182	0.684211	0.605509	39	24	28	25	0.6	0.55814	0.803571	0.622198	45	23	29	24	0.63	0.55814	0.736842	0.688246	42	26	24	24	max
[truncated: 927 more columns]
